# Supplementary material for: Barriers to the Digitization of Health Information: A Qualitative and Quantitative Study in Kenya and Lao PDR Using a Cloud-Based Maternal and Child Registration System
Source: Int J Environ Res Public Health. 2021 Jun 8;18(12):6196. doi: 10.3390/ijerph18126196 (PMC8228682; doi:10.3390/ijerph18126196)
Supplement: Supplementary file 1 [file ijerph-18-06196-s001.zip]

Archive with 4 entries (4 files):
- Supplement S1.pdf
- Supplement S2a.pdf
- Supplement S2b.pdf
- Supplement table S1 and S2.pdf
